# Supplementary material for: Structure-Based De Novo Design for the Discovery of Miniprotein Inhibitors Targeting Oncogenic Mutant BRAF
Source: Int J Mol Sci. 2024 May 19;25(10):5535. doi: 10.3390/ijms25105535 (PMC11122373; doi:10.3390/ijms25105535)
Supplement: Supplementary file 1 [file ijms-25-05535-s001.zip]

Archive with 1 entries (1 files):
- ijms-2977447-supplementary.pdf
